# Supplementary material for: Conditional KCa3.1-transgene induction in murine skin produces pruritic eczematous dermatitis with severe epidermal hyperplasia and hyperkeratosis
Source: PLoS One. 2020 Mar 9;15(3):e0222619. doi: 10.1371/journal.pone.0222619 (PMC7062274; doi:10.1371/journal.pone.0222619)
Supplement: S1 Data — (XLSX) [file pone.0222619.s001.xlsx]

## Sheet: fold overexpression tissues
Tissue	Treatment	Mean	SD			Nº mice
Lung	DOX	7.17295	1.74207	Difference	1.53129	21
	Sucrose	8.70424	0.811575	Error	0.121602
	Difference	1.53129		%	259.943
	Nº times	2.59943		% Error	107.881
	Efficiency	1.86609
Skin	DOX	-0.623282	0.916409	Difference	11.2799	13
	Sucrose	10.6567	2.94935	Error	0.297366
	Difference	11.2799		%	83359.5
	Nº times	833.595		% Error	119.4
	Efficiency	1.81531
Skin-Epidermis	DOX	-2.60471	0.916409	Difference	12.9838	9
	Sucrose	10.379	2.94935	Error	1.96615
	Difference	12.9838		%	231043
	Nº times	2311.43		% Error	323.146
	Efficiency	1.81587
Intestine	DOX	1.81574	0.85574	Difference	6.35542	13
	Sucrose	8.17116	0.459082	Error	0.10114
	Difference	6.35542		%	4634.72
	Nº times	46.3472		% Error	106.295
	Efficiency	1.8287
Spleen	DOX	4.15351	0.571978	Difference	0.246494
	Sucrose	4.4	0.411477	Error	0.163909	6
	Difference	0.246494		%	116.242
	Nº times	1.16242		% Error	110.526
	Efficiency	1.84148
Brain	DOX	12.8503	0.745416	Difference	0.71765
	Sucrose	13.5679	0.11585	Error	0.143544	6
	Difference	0.71765		%	156.218
	Nº times	1.56218		% Error	109.333
	Efficiency	1.86189
	P value	0.177751
Data used for comparrison of KCa3.1-mRNA expression after cessation of DOX treatment
skin
sample		Treatment		value					Mean	SD		Mean	SD
59		DOX		Sucrose	DOX	DOX_disc		DOX	-0.803686	1.1921	DOX_disc	10.8626
60		DOX		5.79067	-1.13149	10.8626		DOX-disc	10.8626		Sucrose	7.97136	3.08397
70		DOX		10.1521	-0.031085			Difference	11.6663		Difference	-2.8912
71		DOX			-2.413			Nº times	1228.57		Nº times	0.17154
72		Sucrose			0.360835
73		Sucrose
RRD286-Skin		DOX_discontinued
						BM
						110.414
						112.096
							Br	Int	Lu	Mu	Sk	Sk-Epi	SP
							156.218	4634.72	259.943	122.826	83359.5	137800	116.242
							109.333	106.295	107.881	145.797	119.4	47303	110.526

## Sheet: fold overexpression epidermis
Tissue	Condition	% GAPDH	Error	DOX/Sucrose	Error
Epidermis	DOX	645.87	147.962	3093.61	1176.85
	Sucrose	0.208775	0.0634041
%mGAPDH									Ratio DOX/Sucrose
									3093.61
	Sample Name	Target Name	mean_PCR_eff	Cq Mean	Delta Cq	Eff^Cq	HK/GOI	%mGAPDH
DOX	137E	mGAPDH	1.80548	20.9094	-0.453004	231847	1	100
Sucrose	142E	mGAPDH	1.80548	20.4564	0	177404	1	100
Sucrose	144E	mGAPDH	1.80548	20.629	-0.17262	196452	1	100
DOX	138E	mGAPDH	1.80548	19.8769	0.579497	125971	1	100		Mean %mGAPDH	SD	SEM	Mean Delta Cq
DOX	137E	mKCa3.1	1.84839	18.927	12.0325	112097	2.06827	206.827	DOX	645.87	391.471	147.962	15.194
Sucrose	142E	mKCa3.1	1.84839	30.9595	0	1.81883e+08	0.000975374	0.0975374	Sucrose	0.208775	0.126808	0.0634041	0.768266
Sucrose	144E	mKCa3.1	1.84839	30.6359	0.323595	1.49094e+08	0.00131764	0.131764
DOX	138E	mKCa3.1	1.84839	18.9744	11.9851	115409	1.09151	109.151		3093.61
Sucrose	E142	mGAPDH	1.82803	18.9205	1.53587	90548.3	1	100
Sucrose	E144	mGAPDH	1.82803	19.2427	1.21369	109973	1	100
DOX	E237	mGAPDH	1.82803	17.3189	3.1375	34457.2	1	100
DOX	E238	mGAPDH	1.82803	17.3328	3.12365	34746.2	1	100
DOX	E239	mGAPDH	1.82803	17.339	3.11745	34876.5	1	100
DOX	E245	mGAPDH	1.82803	17.1083	3.34812	30346	1	100
DOX	E248	mGAPDH	1.82803	18.706	1.75038	79558	1	100
Sucrose	E142	mKCa3.1	1.79728	29.8693	1.09019	4.029e+07	0.00224741	0.224741
Sucrose	E144	mKCa3.1	1.79728	29.3002	1.65928	2.886e+07	0.00381059	0.381059
DOX	E237	mKCa3.1	1.79728	13.9795	16.98	3625.8	9.50332	950.332
DOX	E238	mKCa3.1	1.79728	14.5258	16.4337	4994.51	6.95688	695.688
DOX	E239	mKCa3.1	1.79728	14.6212	16.3383	5281.97	6.60293	660.293
DOX	E245	mKCa3.1	1.79728	14.3656	16.5939	4546.76	6.67421	667.421
DOX	E248	mKCa3.1	1.79728	14.9649	15.9946	6460.89	12.3138	1231.38
			1.81587

## Sheet: fold change cytokine expression
Target Name	samples	fold change
mEREG	103-117	6.66892
mEREG	106-118	11.4183
mEREG	111-122	1.40857
mEREG	112-126	1.14666
mEREG	113-130	1.82974
mHB-EGF	103-117	18.0289
mHB-EGF	106-118	17.1436
mHB-EGF	111-122	8.23806
mHB-EGF	112-126	56.1355
mHB-EGF	113-130	5.38862
mHGF	103-117	3.43389
mHGF	106-118	11.176
mHGF	111-122	1.27663
mHGF	112-126	43.9438
mHGF	113-130	0.365229
mIL-1B	103-117	12.999
mIL-1B	106-118	27.6259
mIL-1B	111-122	6.49223
mIL-1B	112-126	962.462
mIL-1B	113-130	44.7828
mIL-6	103-117	9.9239
mIL-6	106-118	5.96903
mIL-6	111-122	58.1875
mIL-6	112-126	695.736
mIL-6	113-130	85.8214
mTGFa	103-117	6.81451
mTGFa	106-118	4.68739
mTGF-A	111-122	4.12765
mTGF-A	112-126	5.37023
mTGF-A	113-130	1.37367
mTNFa	103-117	93.7226
mTNFa	106-118	13.3362
mTNFa	111-122	3.9139
mTNFa	112-126	44.8921
mTNFa	113-130	10.9183

## Sheet: ratio epidermisdermis cytokines
Sample Name	Target Name	%GAPDH	Tissue	mouse code	Mean	SD	n mice	Error				Target Name	tissue	Mean	SD	n mice	Error	Ratio Epidermis/Dermis
137 Dermis	IL 1B	0.266556	Dermis	137	0.530414	0.624142	4	0.312071				IL-1β	Skin w/o Epidermis	0.530414	0.624142	4	0.312071
138 Dermis	IL 1B	0.0345033	Dermis	138								IL-6	Skin w/o Epidermis	9.68787	13.5195	4	6.75977
246D	IL 1B	0.379032	Dermis	246								TNFα	Skin w/o Epidermis	0.242727	0.184441	4	0.0922203
247D	IL 1B	1.44157	Dermis	247								IL-1β	Epidermis	1.30692	2.04047	4	1.02024	2.46397
137 Dermis	IL 6	1.13522	Dermis	137	9.68787	13.5195	4	6.75977				IL-6	Epidermis	0.190732	0.158426	4	0.0792129	0.0196877
138 Dermis	IL 6	0.316836	Dermis	138								TNFα	Epidermis	0.818535	0.713616	4	0.356808	3.37225
246D	IL 6	8.0022	Dermis	246
247D	IL 6	29.2972	Dermis	247
246D	IL23	0.0218338	Dermis	246	0.018612	0.00455619	2	0.00322171			ratio Epidermis/Skin w/o Epidermis (KCa3.1)
247D	IL23	0.0153903	Dermis	247
137 Dermis	TNFα	0.137955	Dermis	137	0.242727	0.184441	4	0.0922203
138 Dermis	TNFα	0.0709554	Dermis	138
246D	TNFα	0.272984	Dermis	246
247D	TNFα	0.489014	Dermis	247
137 Epidermis	IL 1B	0.346985	Epidermis	137	1.30692	2.04047	4	1.02024
138 Epidermis	IL 1B	0.332376	Epidermis	138
246E	IL 1B	0.182728	Epidermis	246
247E	IL 1B	4.3656	Epidermis	247
137 Epidermis	IL 6	0.404557	Epidermis	137	0.190732	0.158426	4	0.0792129
138 Epidermis	IL 6	0.177168	Epidermis	138
246E	IL 6	0.0222681	Epidermis	246
247E	IL 6	0.158935	Epidermis	247
246E	IL23	0.00766744	Epidermis	246	0.0359139	0.0399465	2	0.0282464
247E	IL23	0.0641603	Epidermis	247
137 Epidermis	TNFα	0.334943	Epidermis	137	0.818535	0.713616	4	0.356808
138 Epidermis	TNFα	0.331634	Epidermis	138
246E	TNFα	0.762542	Epidermis	246
247E	TNFα	1.84502	Epidermis	247

## Sheet: Cytokine expression profile 1 
Plate	Sample Name	Target Name	%	Treatment			DOX			Sucrose
20170303	103	mEREG	1.75692	DOX			Mean	SD	Error	Mean	SD	Error
20170303	103	mGAPDH	100	DOX		mEREG	11.5064	13.9146	6.2228	8.54113	11.1992	5.00842
20170303	103	mHB-EGF	0.952195	DOX		mGAPDH	100	0	0	100	0	0
20170303	103	mHGF	0.332434	DOX		mHB-EGF	3.71521	4.58089	2.04864	0.20297	0.198862	0.0889338
20170421	103	mIL-1B	1.68359	DOX		mHGF	0.970275	1.41753	0.633939	0.179256	0.156639	0.070051
20170314	103	mIL-6	0.365914	DOX		mIL-1B	2.04321	2.02102	0.903827	0.0629457	0.0543896	0.0243238
20170303	103	mTGFa	1.89856	DOX		mIL-6	0.530999	0.341902	0.152903	0.0182093	0.0180993	0.00809424
20170303	103	mTNFa	9.24309	DOX		mTGFa	3.84534	3.49074	1.56111	0.927653	0.641068	0.286694
20170303	106	mEREG	1.72089	DOX		mTNFa	4.02317	3.75512	1.67934	0.151841	0.0981725	0.0439041
20170303	106	mGAPDH	100	DOX
20170303	106	mHB-EGF	0.886729	DOX
20170303	106	mHGF	0.563572	DOX			mEREG	mGAPDH	mHB-EGF	mHGF	mIL-1B	mIL-6	mTGFa	mTNFa
20170421	106	mIL-1B	0.771558	DOX	DOX	103	1.75692	100	0.952195	0.332434	1.68359	0.365914	1.89856	9.24309
20170421	106	mIL-6	0.237128	DOX	DOX	106	1.72089	100	0.886729	0.563572	0.771558	0.237128	1.33603	0.51582
20170303	106	mTGFa	1.33603	DOX	DOX	111	30.6304	100	4.36222	0.302629	0.303595	1.0888	5.10579	0.73633
20170303	106	mTNFa	0.51582	DOX	DOX	112	22.1485	100	11.4629	3.49277	2.01345	0.619313	9.44064	6.36146
20170420B	111	mEREG	30.6304	DOX	DOX	113	1.27535	100	0.911972	0.159969	5.44387	0.343838	1.44569	3.25916
20170310	111	mGAPDH	100	DOX	Sucrose	117	0.280848	100	0.0553279	0.106657	0.12691	0.0384302	0.292245	0.0996138
20170420B	111	mHB-EGF	4.36222	DOX	Sucrose	118	0.141195	100	0.0477865	0.0464852	0.0263425	0.037484	0.275234	0.0358757
20170420B	111	mHGF	0.302629	DOX	Sucrose	122	21.4531	100	0.536303	0.236552	0.0460075	0.00754185	1.26709	0.186655
20170310	111	mIL-1B	0.303595	DOX	Sucrose	126	20.1403	100	0.206798	0.0786516	0.0026866	0.00324327	1.75508	0.140209
20170420B	111	mIL-6	1.0888	DOX	Sucrose	130	0.690245	100	0.168637	0.427933	0.112782	0.0043472	1.04862	0.296853
20170420B	111	mTGF-A	5.10579	DOX
20170420B	111	mTNFa	0.73633	DOX	Student's T test		0.131976	#DIV/0!	0.157289	0.301853	0.0452627	0.0100953	0.0924099	0.0829695
20170420B	112	mEREG	22.1485	DOX
20170310	112	mGAPDH	100	DOX
20170420B	112	mHB-EGF	11.4629	DOX	Relación de animales
20170420B	112	mHGF	3.49277	DOX			mEREG	mHB-EGF	mHGF	mIL-1B	mIL-6	mTGFa	mTNFa
20170310	112	mIL-1B	2.01345	DOX	DOX	103	117	117	117	117	117	117	117
20170420B	112	mIL-6	0.619313	DOX	DOX	106	118	118	118	118	118	118	118
20170420B	112	mTGF-A	9.44064	DOX	DOX	111	122	122	122	122	122	122	122
20170420B	112	mTNFa	6.36146	DOX	DOX	112	126	126	126	126	126	126	126
20170421	113	mEREG	1.27535	DOX	DOX	113	130	130	130	130	130	130	130
20170314	113	mGAPDH	100	DOX
20170421	113	mHB-EGF	0.911972	DOX
20170421	113	mHGF	0.159969	DOX
20170421	113	mIL-1B	5.44387	DOX
20170314	113	mIL-6	0.343838	DOX
20170421	113	mTGF-A	1.44569	DOX
20170421	113	mTNFa	3.25916	DOX
20170303	117	mEREG	0.280848	Sucrose
20170303	117	mGAPDH	100	Sucrose
20170303	117	mHB-EGF	0.0553279	Sucrose
20170303	117	mHGF	0.106657	Sucrose
20170421	117	mIL-1B	0.12691	Sucrose
20170314	117	mIL-6	0.0384302	Sucrose
20170303	117	mTGFa	0.292245	Sucrose
20170303	117	mTNFa	0.0996138	Sucrose
20170303	118	mEREG	0.141195	Sucrose
20170303	118	mGAPDH	100	Sucrose
20170303	118	mHB-EGF	0.0477865	Sucrose
20170303	118	mHGF	0.0464852	Sucrose
20170421	118	mIL-1B	0.0263425	Sucrose
20170421	118	mIL-6	0.037484	Sucrose
20170303	118	mTGFa	0.275234	Sucrose
20170303	118	mTNFa	0.0358757	Sucrose
20170420B	122	mEREG	21.4531	Sucrose
20170310	122	mGAPDH	100	Sucrose
20170420B	122	mHB-EGF	0.536303	Sucrose
20170420B	122	mHGF	0.236552	Sucrose
20170310	122	mIL-1B	0.0460075	Sucrose
20170420B	122	mIL-6	0.00754185	Sucrose
20170420B	122	mTGF-A	1.26709	Sucrose
20170420B	122	mTNFa	0.186655	Sucrose
20170420B	126	mEREG	20.1403	Sucrose
20170310	126	mGAPDH	100	Sucrose
20170420B	126	mHB-EGF	0.206798	Sucrose
20170420B	126	mHGF	0.0786516	Sucrose
20170310	126	mIL-1B	0.0026866	Sucrose
20170420B	126	mIL-6	0.00324327	Sucrose
20170420B	126	mTGF-A	1.75508	Sucrose
20170420B	126	mTNFa	0.140209	Sucrose
20170421	130	mEREG	0.690245	Sucrose
20170314	130	mGAPDH	100	Sucrose
20170421	130	mHB-EGF	0.168637	Sucrose
20170421	130	mHGF	0.427933	Sucrose
20170421	130	mIL-1B	0.112782	Sucrose
20170314	130	mIL-6	0.0043472	Sucrose
20170421	130	mTGF-A	1.04862	Sucrose
20170421	130	mTNFa	0.296853	Sucrose

## Sheet: Mean fold change cytokines 
Target Name	Error	Ratio DOX/Sucrose	p value t student	n mice
EREG	6.2228	1.34718	0.720113	5
HB-EGF	2.04864	18.3042	0.125101	5
HGF	0.633939	5.4128	0.250029	5
IL-1β	0.814753	60.4258	0.00551984	7
IL-6	0.121344	33.4856	0.00360198	7
TGFα	1.56111	4.14524	0.103323	5
TNFα	1.67934	26.4959	0.050119	5

## Sheet: cytokines DOX vs SUC
Sample Name	Target Name	%	Treatment	Mean	SD	n mice	Error	p value
103	EREG	1.75692	DOX	11.5064	13.9146	5	6.2228	0.720113
106	EREG	1.72089	DOX
111	EREG	30.6304	DOX
112	EREG	22.1485	DOX
113	EREG	1.27535	DOX
117	EREG	0.280848	Sucrose	8.54113	11.1992	5	5.00842
118	EREG	0.141195	Sucrose
122	EREG	21.4531	Sucrose
126	EREG	20.1403	Sucrose
130	EREG	0.690245	Sucrose
103	GAPDH	100	DOX	100	0	5	0	#DIV/0!
106	GAPDH	100	DOX
111	GAPDH	100	DOX
112	GAPDH	100	DOX
113	GAPDH	100	DOX
117	GAPDH	100	Sucrose	100	0	5	0
118	GAPDH	100	Sucrose
122	GAPDH	100	Sucrose
126	GAPDH	100	Sucrose
130	GAPDH	100	Sucrose
103	HB-EGF	0.952195	DOX	3.71521	4.58089	5	2.04864	0.125101
106	HB-EGF	0.886729	DOX
111	HB-EGF	4.36222	DOX
112	HB-EGF	11.4629	DOX
113	HB-EGF	0.911972	DOX
117	HB-EGF	0.0553279	Sucrose	0.20297	0.198862	5	0.0889338
118	HB-EGF	0.0477865	Sucrose
122	HB-EGF	0.536303	Sucrose
126	HB-EGF	0.206798	Sucrose
130	HB-EGF	0.168637	Sucrose
103	HGF	0.332434	DOX	0.970275	1.41753	5	0.633939	0.250029
106	HGF	0.563572	DOX
111	HGF	0.302629	DOX
112	HGF	3.49277	DOX
113	HGF	0.159969	DOX
117	HGF	0.106657	Sucrose	0.179256	0.156639	5	0.070051
118	HGF	0.0464852	Sucrose
122	HGF	0.236552	Sucrose
126	HGF	0.0786516	Sucrose
130	HGF	0.427933	Sucrose
103	IL 1b	1.68359	DOX	2.79683	2.15563	7	0.814753	0.00551984
106	IL 1b	0.771558	DOX
111	IL 1b	0.303595	DOX
112	IL 1b	2.01345	DOX
113	IL 1b	5.44387	DOX
206	IL 1b	3.78545	DOX
213	IL 1b	5.5763	DOX
117	IL 1b	0.12691	Sucrose	0.0462854	0.0527754	7	0.0199472
118	IL 1b	0.0263425	Sucrose
122	IL 1b	0.0460075	Sucrose
126	IL 1b	0.0026866	Sucrose
130	IL 1b	0.112782	Sucrose
253	IL 1b	0.00138207	Sucrose
256	IL 1b	0.00788726	Sucrose
103	IL 6	0.365914	DOX	0.451733	0.321047	7	0.121344	0.00360198
106	IL 6	0.237128	DOX
111	IL 6	1.0888	DOX
112	IL 6	0.619313	DOX
113	IL 6	0.343838	DOX
206	IL 6	0.396539	DOX
213	IL 6	0.110594	DOX
117	IL 6	0.0384302	Sucrose	0.0134904	0.0168329	7	0.00636222
118	IL 6	0.037484	Sucrose
122	IL 6	0.00754185	Sucrose
126	IL 6	0.00324327	Sucrose
130	IL 6	0.0043472	Sucrose
253	IL 6	0.00183631	Sucrose
256	IL 6	0.00154978	Sucrose
103	TGFα	1.89856	DOX	3.84534	3.49074	5	1.56111	0.103323
106	TGFα	1.33603	DOX
111	TGFα	5.10579	DOX
112	TGFα	9.44064	DOX
113	TGFα	1.44569	DOX
117	TGFα	0.292245	Sucrose	0.927653	0.641068	5	0.286694
118	TGFα	0.275234	Sucrose
122	TGFα	1.26709	Sucrose
126	TGFα	1.75508	Sucrose
130	TGFα	1.04862	Sucrose
103	TNFα	9.24309	DOX	4.02317	3.75512	5	1.67934	0.050119
106	TNFα	0.51582	DOX
111	TNFα	0.73633	DOX
112	TNFα	6.36146	DOX
113	TNFα	3.25916	DOX
117	TNFα	0.0996138	Sucrose	0.151841	0.0981725	5	0.0439041
118	TNFα	0.0358757	Sucrose
122	TNFα	0.186655	Sucrose
126	TNFα	0.140209	Sucrose
130	TNFα	0.296853	Sucrose

## Sheet: Senicapoc Cytokine profile 2
Plate	Sample Name	Target Name	%GAPDH	Treatment			Gene	Mean	Error	Treatment
4	206	mIL 1b	3.78545	dox			2mKCa3.1	125.375	44.7553	DOX
4	213	mIL 1b	5.5763	dox			mIL 1b	4.68088	0.89542	DOX
4	224	mIL 1b	0.125156	dox senicapoc			mIL 6	0.253567	0.142972	DOX
5	226	mIL 1b	0.337582	dox senicapoc			2mKCa3.1	104.776	33.5437	DOX SENICAPOC
5	227	mIL 1b	1.83957	dox senicapoc			mIL 1b	0.562573	0.321808	DOX SENICAPOC
6	229	mIL 1b	0.324828	dox senicapoc			mIL 6	0.0265567	0.0050764	DOX SENICAPOC
5	225	mIL 1b	0.185729	dox senicpoc
3	262	mIL 1b	0.433925	dox Vehicle
3	263	mIL 1b	0.141087	dox Vehicle
3	264	mIL 1b	0.361818	dox Vehicle
1	253	mIL 1b	0.00138207	suc
2	256	mIL 1b	0.00788726	suc
4	206	mIL 6	0.396539	dox
4	213	mIL 6	0.110594	dox
4	224	mIL 6	0.00754763	dox senicapoc
5	226	mIL 6	0.0376236	dox senicapoc
5	227	mIL 6	0.0318299	dox senicapoc
6	229	mIL 6	0.02757	dox senicapoc
5	225	mIL 6	0.0282123	dox senicpoc
3	262	mIL 6	0.049068	dox Vehicle
3	263	mIL 6	0.0326054	dox Vehicle
3	264	mIL 6	0.0451672	dox Vehicle
1	253	mIL 6	0.00183631	suc
2	256	mIL 6	0.00154978	suc
