# Supplementary material for: Conditional KCa3.1-transgene induction in murine skin produces pruritic eczematous dermatitis with severe epidermal hyperplasia and hyperkeratosis
Source: PLoS One. 2020 Mar 9;15(3):e0222619. doi: 10.1371/journal.pone.0222619 (PMC7062274; doi:10.1371/journal.pone.0222619)
Supplement: S2 Data — (XLSX) [file pone.0222619.s002.xlsx]

## Sheet: scores and comparisions
Dox						Dox												Mean per Dox groups				0 score suc control
2 weeks						1 week	Intra-epidermal Edema	Hyperplasia	Keratosis				Edema	Hyperplasia	Keratosis		Edema	Hyperplasia	Hyperkeratosis		Edema	Hyperplasia	Hyperkeratosis
					code
animal 1	3	3		2 weeks Dox	112	animal 1	2	0.5	1				2	0.875	1.25		2.3125	2	2.13462		0	0	0	n=25
animal 2	3	3		2 weeks Dox	103	animal 2	2	1	1.5				0.408248	0.25	0.288675		0.593867	0.824621	0.866691
animal 3	3	3		2 weeks Dox	111	animal 3	1.5	1	1				0.204124	0.125	0.144338		0.209964	0.161722	0.169972
animal 4	2	2		2 weeks Dox	113	animal 4	2.5	1	1.5				4	4	4		8	26	26
animal 5	3	3		2 weeks Dox	106		2	0.875	1.25
animal 6	2	2		2 weeks Dox	75		0.408248	0.25	0.288675			P T Test vs 2 weeks	0.219423	0.0286483	0.830289
animal 7	2	2		2 weeks Dox	76		0.204124	0.125	0.144338
animal 8	1	2		2 weeks Dox	77		4	4	4
animal 9	1	2		2 weeks Dox	78							Senicaqpoc trial		DOX			DOX Senicapoc
animal 10	2	0		2 weeks Dox	82								Edema	Hyperplasia	Hyperkeratosis		Edema	Hyperplasia	Hyperkeratosis
animal 11	1	1		2 weeks Dox	89													Escamosa
animal 12	2	1		2 weeks Dox	90								2.28571	2.08333	1.91667		1	1.13636	1.18182
animal 13	3	2		2 weeks Dox	93								0.305839	0.374537	0.490181		0.26968	0.191773	0.226362
animal 14	3	3		2 weeks Dox	98
animal 15	2	2		2 weeks Dox	99
animal 16	2	2		2 weeks Dox	136
animal 17	3	3		2 weeks Dox	137
animal 18	2	3		2 weeks Dox	138
animal 19	1.5	2		2 weeks Dox	95
animal 20	2	3		2 weeks Dox	96
animal 21	1.5	2.5		2 weeks Dox	97
animal 23	3	3		2 weeks Dox	125
animal 24	1	1		2 weeks Dox	70
animal 25	2	3		2 weeks Dox	71
animal 26	0.5	1		2 weeks Dox	60
animal 27	0.5	1		2 weeks Dox	59
mean	2	2.13462
SD	0.824621	0.866691
SEM	0.161722	0.169972
n	26	26
Senicapoc trial
					code
control veh	3	3		2 weeks Dox	262
control veh	3	3		2 weeks Dox	263
control veh	2.5	3		2 weeks Dox	264
control veh	1	1		2 weeks Dox	246
control veh	1	1		2 weeks Dox	247
control veh	2	0.5		3 weeks Dox	206
senicpaoc	0.5	0		2 weeks Dox	224
Senicapoc	1	2		2 weeks Dox	225
Senicapoc	2	2		2 weeks Dox	226
Senicapoc	2	2		2 weeks Dox	227
Senicapoc	2	2		2 weeks Dox	229
Senicapoc	0.5	1		2 weeks Dox	233
senicapoc	0.5	1		2 weeks Dox	237
senicapoc	1	1		2 weeks Dox	238
senicapoc	1.5	1		2 weeks Dox	239
senicapoc	1	1		2 weeks Dox	245
senicapoc	0.5	0		2 weeks Dox	248
Spongiosis	DOX	DOX
	1 week	2 weeks
animal	2	2.5
animal	2	1.5
animal	1.5	1.5
animal	2.5	2
animal		2.5
animal		3
animal		3
animal		2.5
	2	2.3125
	0.408248	0.593867
	0.204124	0.209964
	4	8
		Senicapoc trial
	animal	Edema (spongiosis)		animal				plasma levels nM
senicapoc	239	1	c	206	2.5
senicapoc	226	1	c	213	1.5			RRRD0224	97	RRRD0246	0
senicapoc	229	1	c	247	3			RRRD0225	47	RRRD0247	0
senicapoc	245	2	c	246	3			RRRD0226	248	RRRD0206	0
senicapoc	238	2	c	264	3			RRRD0227	62	RRRD0213	0
senicapoc	227	0	c	263	1			RRRD0229	157
senicapoc	233	2	c	262	2			RRRD0233	134
senicapoc	225	2						RRRD0237	192
senicapoc	248	0						RRRD0238	436
senicapoc	237	0						RRRD0239	672
senicapoc	224	0						RRRD0245	522
	Mean	1			2.28571			RRRD0248	228
	SD	0.894427			0.809174			Mean	254
	SEM	0.26968			0.305839			SD	203.095
	n	11			7			SEM	61.2
	P Test	0.00717745						n	11

## Sheet: Electrophysiology
		DOX			Ctrl -Dox			RA-2 on DOX
	pF	Current at 0 mV	pA/pF	pF	Current at 0 mV	pA/pF	pF	Current at 0 mV	% of control
	5.1	109	21.3725	5	0	0
	9.1	380	41.7582	7.5	20	2.66667	9.1	32	8.42105
	5.7	313	54.9123	3.6	9	2.5	3	20	6.38978
	3	73	24.3333	15.1	69	4.56954
				5.3	-4.5	-0.849057
	5.725	218.75	35.5941	7.3	18.7	1.77743		Mean	7.40541
	2.53032	150.746	15.7082	4.57876	29.6387	2.18897		SD	1.43633
	4	4	4	5	5	5		N	2
	1.26516	75.3728	7.85412	2.04768	13.2548	0.978938		SEM	1.01564
		0.021502	0.00187801
	pA/pF	SEM
+ DOX	35.5941	7.85412
- DOX	1.77743	0.978938
